# Supplementary material for: Plants expressing murine pro-apoptotic protein Bid do not have enhanced PCD
Source: BMC Res Notes. 2020 Sep 21;13:450. doi: 10.1186/s13104-020-05285-x (PMC7507633; doi:10.1186/s13104-020-05285-x)
Supplement: Supplementary file 1 — Additional file 1. Forward and reverse PCR primers. Starting and stop codons are underlined, CACC sequence for the pENTR-TOPO subcloning is reported in bold. [file 13104_2020_5285_MOESM1_ESM.xlsx]

## Sheet: Foglio1
Primer	Sequence
flBidFw	CACCATGGACTCTGAGGTCAGCAAC
flBidRev	TCAGTCCATCTCGTTTCTAAC
tBidFw	CACCATGGGCAGCCAGGCCAGCCG
tBidRev	TCAGTCCATCTCGTTTCTAAC
Table S1. Forward and reverse PCR primers. Starting and stop codons are underlined, CACC sequence for the pENTR-TOPO subcloning is reported in bold
